# Supplementary material for: GOLPH3 Promotes Cancer Growth by Interacting With STIP1 and Regulating Telomerase Activity in Pancreatic Ductal Adenocarcinoma
Source: Front Oncol. 2020 Oct 2;10:575358. doi: 10.3389/fonc.2020.575358 (PMC7566044; doi:10.3389/fonc.2020.575358)
Supplement: Supplementary file 1 [file Table_1.XLS]

## Sheet: STIP1_BiFC_PPI_analysis_result
Gene	reads_Count	ENTREZ_GENE_ID	Symbol	ORF_Length	Resource_Plate	Resource_Position	Description
ORF3852	16216	10963	STIP1	1632	11076	C12	Homo sapiens stress-induced-phosphoprotein 1 (Hsp70/Hsp90-organizing protein)
ORF665	13460	5716	PSMD10	681	11029	H06	Homo sapiens proteasome (prosome, macropain) 26S subunit, non-ATPase, 10, transcript variant 1
ORF5589	12841	336	APOA2	303	11016	B08	Homo sapiens apolipoprotein A-II
ORF8184	10626	10588	MTHFS	612	11029	B07	Homo sapiens 5,10-methenyltetrahydrofolate synthetase (5-formyltetrahydrofolate cyclo-ligase)
ORF7568	10140	147015	DHRS13	984	11032	E10	Homo sapiens hypothetical protein MGC23280
ORF5069	9131	56848	SPHK2	1965	11013	H06	Homo sapiens sphingosine kinase 2
ORF5195	7346	56927	GPR108	285	11015	H09	Homo sapiens G protein-coupled receptor 108, mRNA (cDNA clone IMAGE:4301053), complete cds.
ORF7596	7304	2788	GNG7	207	11081	H08	Homo sapiens guanine nucleotide binding protein (G protein), gamma 7
ORF10931	6827	9957	HS3ST1	924	31005	A08	Homo sapiens heparan sulfate (glucosamine) 3-O-sulfotransferase 1
ORF636	6490	4909	NTF4	633	11084	G03	Homo sapiens neurotrophin 5 (neurotrophin 4/5)
ORF2858	6085	26292	MYCBP	312	11082	C05	Homo sapiens c-myc binding protein
ORF3290	5955	9446	GSTO1	726	11030	C05	Homo sapiens glutathione S-transferase omega 1
ORF7548	5263	171546	C14orf147	207	11015	D03	Homo sapiens chromosome 14 open reading frame 147
ORF3142	5258	7064	THOP1	2070	11014	B08	Homo sapiens thimet oligopeptidase 1
ORF6165	5188	7064	THOP1	2070	11014	B07	Homo sapiens thimet oligopeptidase 1
ORF3037	5159	5830	PEX5	1896	11070	G11	Homo sapiens peroxisomal biogenesis factor 5
ORF6972	5093	64968	MRPS6	378	11017	A08	Homo sapiens mitochondrial ribosomal protein S6
ORF7553	4892	171546	C14orf147	207	11040	C02	Homo sapiens chromosome 14 open reading frame 147
ORF7550	4669	51234	TMEM85	309	11016	D01	Homo sapiens hypothetical protein LOC51234
ORF6354	3782	3627	CXCL10	297	11016	B01	Homo sapiens chemokine (C-X-C motif) ligand 10
ORF9740	3387	23481	PES1	1767	11070	A08	Homo sapiens pescadillo homolog 1, containing BRCT domain (zebrafish)
ORF8638	3036	5330	PLCB2	600	11045	B05	Homo sapiens phospholipase C, beta 2
ORF5392	3033	84850	C9orf70	177	11015	B11	Homo sapiens chromosome 9 open reading frame 70
ORF6206	2959	51228	GLTP	630	11003	F03	Homo sapiens glycolipid transfer protein
ORF4990	2936	11165	NUDT3	519	11043	H04	Homo sapiens nudix (nucleoside diphosphate linked moiety X)-type motif 3
ORF9045	2712	84335	AKT1S1	381	11082	C10	Homo sapiens AKT1 substrate 1 (proline-rich)
ORF6367	2642	10219	KLRG1	588	11045	A01	Homo sapiens killer cell lectin-like receptor subfamily G, member 1
ORF5662	2549	59286	UBL5	222	11015	E02	Homo sapiens ubiquitin-like 5
ORF9443	2493	10867	TSPAN9	474	11083	F07	Homo sapiens hypothetical protein PP1057
ORF7505	2459	6281	S100A10	294	11016	A11	Homo sapiens S100 calcium binding protein A10 (annexin II ligand, calpactin I, light polypeptide (p11))
ORF5500	2443	4502	MT2A	186	11015	C02	Homo sapiens metallothionein 2A
ORF9670	2302	4501	MT1X	186	11081	D06	Homo sapiens metallothionein 1X
ORF7394	2287	6282	S100A11	318	11016	D09	Homo sapiens S100 calcium binding protein A11 (calgizzarin)
ORF6905	2283	3704	ITPA	585	11044	H05	Homo sapiens inosine triphosphatase (nucleoside triphosphate pyrophosphatase), transcript variant 1
ORF5415	2266	158435	LOC158435	174	11015	B09	Homo sapiens hypothetical protein BC008050
ORF572	2205	4501	MT1X	186	31039	B04	Homo sapiens metallothionein 1X
ORF1130	2110	9087	TMSB4Y	135	11081	A03	Homo sapiens thymosin, beta 4, Y-linked
ORF4087	1988	28958	CCDC56	321	11082	B06	Homo sapiens HSPC009 protein
ORF8841	1897	79089	TMUB2	285	11016	A03	Homo sapiens hypothetical protein MGC3123
ORF5802	1767	55970	GNG12	219	11015	D11	Homo sapiens guanine nucleotide binding protein (G protein), gamma 12
ORF4611	1714	79415	C17orf62	564	11083	C12	Homo sapiens hypothetical protein MGC4368
ORF6359	1696	894	CCND2	870	11085	B05	Homo sapiens cyclin D2
ORF12129	1687	79089	TMUB2	906	31013	D03	Homo sapiens hypothetical protein MGC3123
ORF4852	1652	1412	CRYBA2	594	11045	A07	Homo sapiens crystallin, beta A2, transcript variant 2
ORF10213	1585	23127	GLT25D2	1881	11070	G06	Homo sapiens chromosome 1 open reading frame 17
ORF8589	1495	84895	FAM73B	645	11003	G04	Homo sapiens, clone MGC:18133 IMAGE:4153683
ORF7737	1452	119032	C10orf32	318	11016	D11	Homo sapiens chromosome 10 open reading frame 32
ORF2551	1443			162	11081	C04	Homo sapiens cDNA clone MGC:21889 IMAGE:4345550, complete cds.
ORF1387	1435	113177	IZUMO4	645	11003	G08	Homo sapiens hypothetical protein IMAGE:4215339
ORF3149	1378	1397	CRIP2	627	11029	C12	Homo sapiens cysteine-rich protein 2
ORF13183	1372	4489	MT1A	186	31036	G10	Homo sapiens metallothionein 1A (functional)
ORF2032	1314	84528	RHOXF2	867	11006	F05	Homo sapiens PEPP subfamily gene 2
ORF4113	1225	93408	MYL10	681	11046	F09	Homo sapiens myosin light chain 2, precursor lymphocyte-specific
ORF5542	1127	344	APOC2	306	11040	H02	Homo sapiens apolipoprotein C-II
ORF6853	1118	8930	MBD4	1725	11069	G01	Homo sapiens methyl-CpG binding domain protein 4
ORF52656	1104	11142	PKIG	231	51001	D04	Homo sapiens protein kinase (cAMP-dependent, catalytic) inhibitor gamma, mRNA (cDNA clone MGC:126459 IMAGE:40035946), complete cds.
ORF5026	1090	84792	C7orf70	207	11040	C04	Homo sapiens hypothetical protein MGC12966
ORF7753	1085	51031	GLOD4	897	11031	F08	Homo sapiens CGI-150 protein
ORF7570	1079	221927	C7orf27	2466	11078	G10	Homo sapiens chromosome 7 open reading frame 27
ORF2536	1002	6525	SMTN	2748	11025	C12	Homo sapiens smoothelin, transcript variant 2
ORF1530	989	89882	TPD52L3	399	11042	B03	Homo sapiens tumor protein D52-like 3, mRNA (cDNA clone MGC:26757 IMAGE:4828082), complete cds.
ORF2822	974	51031	GLOD4	897	11051	H11	Homo sapiens CGI-150 protein
ORF53171	958	389125	MUSTN1	249	51001	A05	Homo sapiens musculoskeletal, embryonic nuclear protein 1, mRNA (cDNA clone MGC:163422 IMAGE:40146581), complete cds.
ORF9204	946	128646	SIRPD	594	11003	D12	Homo sapiens protein tyrosine phosphatase, non-receptor type substrate 1-like 2
ORF10989	898	65108	MARCKSL1	588	31004	E10	Homo sapiens MARCKS-like protein
ORF5936	882	23761	PISD	1128	11009	A06	Homo sapiens phosphatidylserine decarboxylase
ORF52591	862	140851	MT1P3	177	51001	A02	Homo sapiens metallothionein 1 pseudogene 3, mRNA (cDNA clone MGC:118948 IMAGE:40002175), complete cds.
ORF5173	856	65108	MARCKSL1	588	11044	H11	Homo sapiens MARCKS-like protein
ORF8110	837	7920	BAT5	1677	11069	C07	Homo sapiens HLA-B associated transcript 5
ORF13176	824	4494	MT1F	186	31036	F10	Homo sapiens metallothionein 1F (functional)
ORF9669	814	4499	MT1M	186	11031	A05	Homo sapiens metallothionein 1K
ORF9013	805	7957	EPM2A	267	11015	G10	Homo sapiens epilepsy, progressive myoclonus type 2A, Lafora disease (laforin)
ORF11472	788	7378	UPP1	522	31008	A02	Homo sapiens uridine phosphorylase 1
ORF2491	783	2597	GAPDH	1008	11085	G11	Homo sapiens glyceraldehyde-3-phosphate dehydrogenase
ORF9867	768	89882	TPD52L3	411	11083	A02	Homo sapiens tumor protein D52-like 3, mRNA (cDNA clone MGC:45374 IMAGE:5163651), complete cds.
ORF741	766	7035	TFPI	756	11005	E11	Homo sapiens tissue factor pathway inhibitor (lipoprotein-associated coagulation inhibitor)
ORF4603	742	79098	C1orf116	120	11015	A03	Homo sapiens specifically androgen-regulated protein
ORF12377	726	344	APOC2	219	31011	A06	Homo sapiens apolipoprotein C-II, mRNA (cDNA clone MGC:75082 IMAGE:6165425), complete cds.
ORF9938	723	27232	GNMT	888	11002	B10	Homo sapiens glycine N-methyltransferase
ORF7747	721	60488	MRPS35	684	11029	H11	Homo sapiens mitochondrial ribosomal protein S35
ORF3702	708	4701	NDUFA7	342	11016	F04	Homo sapiens NADH dehydrogenase (ubiquinone) 1 alpha subcomplex, 7, 14.5kDa
ORF7503	701	9168	TMSB10	135	11081	C03	Homo sapiens thymosin, beta 10
ORF5960	686	5547	PRCP	1491	11037	H01	Homo sapiens prolylcarboxypeptidase (angiotensinase C)
ORF5090	649	57175	CORO1B	1470	11066	B12	Homo sapiens coronin, actin binding protein, 1B
ORF3971	648	23647	ARFIP2	1026	11085	C12	Homo sapiens ADP-ribosylation factor interacting protein 2 (arfaptin 2)
ORF52614	644	7940	LST1	201	51001	G02	Homo sapiens leukocyte specific transcript 1, mRNA (cDNA clone MGC:119007 IMAGE:40003004), complete cds.
ORF7403	618	389336	C5orf46	219	11015	D12	Homo sapiens similar to AVLV472
ORF8968	615	4771	NF2	249	11015	F11	Homo sapiens neurofibromin 2 (bilateral acoustic neuroma)
ORF11591	602	124808	CCDC43	684	31008	D06	Homo sapiens hypothetical protein FLJ31795
ORF389	571	4504	MT3	207	11081	F08	Homo sapiens metallothionein 3 (growth inhibitory factor (neurotrophic))
ORF3700	570	8533	COPS3	1272	11036	C10	Homo sapiens COP9 constitutive photomorphogenic homolog subunit 3 (Arabidopsis)
ORF2919	566	2739	GLO1	555	11044	E01	Homo sapiens glyoxalase I
ORF405	566	10313	RTN3	711	11004	H07	Homo sapiens reticulon 3, transcript variant 1
ORF7966	560	5860	QDPR	735	11020	F06	Homo sapiens quinoid dihydropteridine reductase
ORF14011	550	1671	DEFA6	303	31025	E09	Homo sapiens defensin, alpha 6, Paneth cell-specific
ORF1820	544	4255	MGMT	624	11045	F08	Homo sapiens O-6-methylguanine-DNA methyltransferase
ORF1156	536	8153	RND2	510	11028	A11	Homo sapiens ras homolog gene family, member N
ORF228	529	9168	TMSB10	135	11001	A07	Homo sapiens thymosin, beta 10
ORF1785	523	57185	NIPAL3	681	11004	E03	Homo sapiens hypothetical protein dJ462O23.2
ORF3317	522	2739	GLO1	555	11028	E03	Homo sapiens glyoxalase I
ORF55649	521	83699	SH3BGRL2	324	51032	G09	Homo sapiens SH3 domain binding glutamic acid-rich protein like 2, mRNA (cDNA clone MGC:87241 IMAGE:30346325), complete cds.
ORF7931	506	6647	SOD1	465	11027	F07	Homo sapiens superoxide dismutase 1, soluble (amyotrophic lateral sclerosis 1 (adult))
ORF55530	492	83699	SH3BGRL2	324	51001	B09	Homo sapiens SH3 domain binding glutamic acid-rich protein like 2, mRNA (cDNA clone MGC:60185 IMAGE:5503583), complete cds.
ORF4758	476	64785	GINS3	651	11046	A11	Homo sapiens hypothetical protein FLJ13912
ORF6065	471	113246	C12orf57	381	11017	A12	Homo sapiens likely ortholog of mouse gene rich cluster, C10 gene
ORF12056	468	57185	NIPAL3	1221	31014	C01	Homo sapiens hypothetical protein dJ462O23.2
ORF8861	463	84950	PRPF38A	378	11041	G01	Homo sapiens hypothetical protein FLJ14936
ORF56396	456	55245	UQCC	900	51019	B01	Homo sapiens ubiquinol-cytochrome c reductase complex chaperone, CBP3 homolog (yeast), mRNA (cDNA clone MGC:141902 IMAGE:40085305), complete cds.
ORF5444	453	55245	UQCC	564	11003	D02	Homo sapiens chromosome 20 open reading frame 44
ORF9970	433	85007	AGXT2L2	1353	11063	F11	Homo sapiens hypothetical protein MGC15875
ORF6328	429	4151	MB	465	11018	A02	Homo sapiens myoglobin
ORF5486	425	5052	PRDX1	600	11003	E03	Homo sapiens peroxiredoxin 1, transcript variant 3
ORF678	420	11082	ESM1	555	11083	F11	Homo sapiens endothelial cell-specific molecule 1
ORF6877	403	54902	TTC19	822	11049	G07	Homo sapiens hypothetical protein FLJ20343
ORF5851	400	84152	PPP1R1B	507	11003	A07	Homo sapiens protein phosphatase 1, regulatory (inhibitor) subunit 1B (dopamine and cAMP regulated phosphoprotein, DARPP-32)
ORF10751	399	112817	DHDPSL	984	31001	H11	Homo sapiens chromosome 10 open reading frame 65
ORF9003	388	6789	STK4	120	11015	A04	Homo sapiens serine/threonine kinase 4
ORF6601	384	57819	LSM2	288	11040	F10	Homo sapiens LSM2 homolog, U6 small nuclear RNA associated (S. cerevisiae)
ORF10929	381	112817	DHDPSL	495	31004	G08	Homo sapiens chromosome 10 open reading frame 65
ORF6488	378	5881	RAC3	579	11019	A08	Homo sapiens ras-related C3 botulinum toxin substrate 3 (rho family, small GTP binding protein Rac3)
ORF7040	372	112817	DHDPSL	495	11083	H08	Homo sapiens chromosome 10 open reading frame 65
ORF7768	370	83543	AIF1L	309	11016	D02	Homo sapiens chromosome 9 open reading frame 58
ORF54407	368	1938	EEF2	2577	51009	F09	Homo sapiens eukaryotic translation elongation factor 2, mRNA (cDNA clone MGC:161537 IMAGE:8991975), complete cds.
ORF55501	359	83699	SH3BGRL2	324	51032	A10	Homo sapiens SH3 domain binding glutamic acid-rich protein like 2, mRNA (cDNA clone MGC:33682 IMAGE:5286092), complete cds.
ORF8825	358	4493	MT1E	186	11026	A06	Homo sapiens metallothionein 1E (functional)
ORF8031	349	51806	CALML5	441	11083	D04	Homo sapiens calmodulin-like 5
ORF116	317	116442	RAB39B	642	11003	G01	Homo sapiens RAB39B, member RAS oncogene family
ORF9627	315	401466	C8orf59	132	11081	H02	Homo sapiens
ORF5556	295	9499	MYOT	1497	11037	H04	Homo sapiens titin immunoglobulin domain protein (myotilin)
ORF1672	295	9377	COX5A	453	11083	G05	Homo sapiens cytochrome c oxidase subunit Va
ORF5783	293	5441	POLR2L	204	11015	D01	Homo sapiens polymerase (RNA) II (DNA directed) polypeptide L, 7.6kDa
ORF3481	293	9709	HERPUD1	1176	11060	A09	Homo sapiens homocysteine-inducible, endoplasmic reticulum stress-inducible, ubiquitin-like domain member 1
ORF8198	290	131566	DCBLD2	2232	11072	C03	Homo sapiens discoidin, CUB and LCCL domain containing 2
ORF7950	290	442582	STAG3L2	243	11015	F03	Homo sapiens DKFZp434A0131 protein
ORF4197	284	54925	ZNF434	771	11048	D07	Homo sapiens zinc finger protein 434
ORF6486	283	9709	HERPUD1	699	11046	H09	Homo sapiens homocysteine-inducible, endoplasmic reticulum stress-inducible, ubiquitin-like domain member 1
ORF6014	276	445	ASS1	1239	11036	A04	Homo sapiens argininosuccinate synthetase, transcript variant 2
ORF1483	274	7180	CRISP2	732	11005	C03	Homo sapiens cysteine-rich secretory protein 2
ORF70679	260	654790	PCP4L1	207	81113	D01	Purkinje cell protein 4 like 1, Chromosome:1
ORF1367	258	83853	ROPN1L	693	11046	G08	Homo sapiens AKAP-associated sperm protein
ORF3437	256	9783	RIMS3	927	11021	F11	Homo sapiens regulating synaptic membrane exocytosis 3
ORF4591	254	1212	CLTB	636	11045	G09	Homo sapiens clathrin, light polypeptide (Lcb), transcript variant nonbrain
ORF56044	252	339457	C1orf222	918	51004	A10	Homo sapiens chromosome 1 open reading frame 222, mRNA (cDNA clone MGC:133181 IMAGE:40026076), complete cds.
ORF3871	251	6230	RPS25	378	11017	A04	Homo sapiens ribosomal protein S25
ORF7406	246	445	ASS1	1239	11010	D01	Homo sapiens argininosuccinate synthetase, transcript variant 2
ORF52867	237	11045	UPK1A	777	51015	B10	Homo sapiens uroplakin 1A, mRNA (cDNA clone MGC:129752 IMAGE:40015700), complete cds.
ORF10056	233	55199	FAM86C	396	11031	H04	Homo sapiens hypothetical protein FLJ10661
ORF509	230	196410	METTL7B	585	11044	H07	Homo sapiens hypothetical protein MGC17301
ORF294	229	9929	JOSD1	609	11045	D06	Homo sapiens KIAA0063 gene product
ORF3701	224	1020	CDK5	879	11006	G04	Homo sapiens cyclin-dependent kinase 5
ORF210	217	5627	PROS1	2031	11014	A08	Homo sapiens protein S (alpha)
ORF6727	214	203	AK1	585	11028	H04	Homo sapiens adenylate kinase 1
ORF5753	212	55974	RAG1AP1	666	11004	C01	Homo sapiens stromal cell protein
ORF8056	206	29085	PHPT1	378	11041	F12	Homo sapiens phosphohistidine phosphatase 1
ORF927	205	6817	SULT1A1	888	11051	E09	Homo sapiens sulfotransferase family, cytosolic, 1A, phenol-preferring, member 1, transcript variant 1
ORF12964	204	134492	NUDCD2	474	31018	A07	Homo sapiens similar to RIKEN cDNA 2700047N05
ORF4875	200	10654	PMVK	579	11044	G03	Homo sapiens phosphomevalonate kinase
ORF54528	199	79654	HECTD3	1734	51006	F08	Homo sapiens HECT domain containing 3, mRNA (cDNA clone MGC:161630 IMAGE:8992068), complete cds.
ORF3276	197	51081	MRPS7	729	11084	A09	Homo sapiens mitochondrial ribosomal protein S7
ORF13232	188	64754	SMYD3	1287	31021	H05	Homo sapiens SET and MYND domain containing 3
ORF766	187	309	ANXA6	2022	11071	D08	Homo sapiens annexin A6, transcript variant 1
ORF266	186	23682	RAB38	636	11045	H01	Homo sapiens RAB38, member RAS oncogene family
ORF9051	183	55789	DEPDC1B	564	11018	H02	Homo sapiens HBxAg transactivated protein 1
ORF2776	183	1635	DCTD	537	11044	B09	Homo sapiens dCMP deaminase
ORF7795	178	9274	BCL7C	654	11019	H01	Homo sapiens B-cell CLL/lymphoma 7C
ORF1290	177	5502	PPP1R1A	516	11028	B04	Homo sapiens protein phosphatase 1, regulatory (inhibitor) subunit 1A
ORF8949	176	23085	ERC1	276	11040	E12	Homo sapiens Rab6-interacting protein 2
ORF1	173	805	CALM2	450	11027	D10	Homo sapiens calmodulin 2 (phosphorylase kinase, delta)
ORF14948	170	6138	RPL15	438	31033	A11	Homo sapiens ribosomal protein L15, mRNA (cDNA clone MGC:88603 IMAGE:5458912), complete cds.
ORF495	168	64754	SMYD3	720	11005	A12	Homo sapiens SET and MYND domain containing 3
ORF7848	168	55789	DEPDC1B	1590	11068	C05	Homo sapiens HBxAg transactivated protein 1
ORF4761	168	163	AP2B1	2856	11025	E09	Homo sapiens adaptor-related protein complex 2, beta 1 subunit
ORF5831	165	5441	POLR2L	204	11040	B12	Homo sapiens polymerase (RNA) II (DNA directed) polypeptide L, 7.6kDa
ORF5813	163	1155	TBCB	735	11020	F05	Homo sapiens cytoskeleton associated protein 1
ORF8286	163	1668	DEFA3	285	11082	H02	Homo sapiens defensin, alpha 1, myeloid-related sequence
ORF89	163	55974	RAG1AP1	504	11028	A05	Homo sapiens stromal cell protein
ORF6537	160	140465	MYL6B	627	11084	E03	Homo sapiens myosin light chain 1 slow a
ORF2860	157	56952	PRTFDC1	678	11004	E01	Homo sapiens phosphoribosyl transferase domain containing 1
ORF4338	155	84272	YIPF4	735	11047	D11	Homo sapiens hypothetical protein MGC11061
ORF8983	154	85002	FAM86B1	153	11015	A11	Homo sapiens, clone MGC:16279 IMAGE:3832259
ORF767	154	91801	ALKBH8	717	11005	A05	Homo sapiens hypothetical protein BC015183
ORF2183	153	84258	SYT3	1773	11013	E09	Homo sapiens synaptotagmin III
ORF2409	152	6138	RPL15	615	11075	F07	Homo sapiens ribosomal protein L15
ORF1033	152	79879	CCDC134	690	11046	G04	Homo sapiens hypothetical protein FLJ22349
ORF606	150	140465	MYL6B	627	11045	G01	Homo sapiens myosin light chain 1 slow a
ORF4092	148	5480	PPIC	639	11045	H06	Homo sapiens peptidylprolyl isomerase C (cyclophilin C)
ORF1372	143	55222	LRRC20	555	11074	E10	Homo sapiens leucine rich repeat containing 20, transcript variant 1
ORF7473	140	2954	GSTZ1	651	11019	G08	Homo sapiens glutathione transferase zeta 1 (maleylacetoacetate isomerase), transcript variant 1
ORF14392	139	6138	RPL15	615	31029	B04	Homo sapiens ribosomal protein L15, mRNA (cDNA clone MGC:87873 IMAGE:4390593), complete cds.
ORF2670	135	3140	MR1	891	11006	H08	Homo sapiens major histocompatibility complex, class I-related
ORF2642	135	326624	RAB37	672	11084	A05	Homo sapiens RAB37, member RAS oncogene family
ORF5697	133	805	CALM2	450	11042	H09	Homo sapiens calmodulin 2 (phosphorylase kinase, delta)
ORF8416	132	1641	DCX	1083	11057	G06	Homo sapiens doublecortex; lissencephaly, X-linked (doublecortin), transcript variant 3
ORF71220	131	64168	NECAB1	1056	81122	F04	N-terminal EF-hand calcium binding protein 1, Chromosome:8
ORF11120	130	9274	BCL7C	729	31005	F02	Homo sapiens B-cell CLL/lymphoma 7C, mRNA (cDNA clone MGC:35095 IMAGE:5167136), complete cds.
ORF7132	130	27109	ATP5S	384	11041	G11	Homo sapiens ATP synthase, H+ transporting, mitochondrial F0 complex, subunit s (factor B)
ORF4955	127	27129	HSPB7	513	11043	G04	Homo sapiens heat shock 27kDa protein family, member 7 (cardiovascular)
ORF3664	126	5224	PGAM2	762	11030	F02	Homo sapiens phosphoglycerate mutase 2 (muscle)
ORF7422	124	56892	C8orf4	321	11016	E02	Homo sapiens chromosome 8 open reading frame 4
ORF718	123	9141	PDCD5	378	11026	F10	Homo sapiens programmed cell death 5
ORF9134	123	64168	NECAB1	303	81006	A06	N-terminal EF-hand calcium binding protein 1, Chromosome:8
ORF10212	119	51327	AHSP	309	11031	D04	Homo sapiens erythroid associated factor
ORF2987	118	10298	PAK4	1776	11013	E10	Homo sapiens p21(CDKN1A)-activated kinase 4
ORF341	117	147525	C18orf18	288	11001	E09	Homo sapiens chromosome 18 open reading frame 18
ORF14380	113	4637	MYL6	456	31029	C02	Homo sapiens myosin, light polypeptide 6, alkali, smooth muscle and non-muscle, mRNA (cDNA clone MGC:87856 IMAGE:5561575), complete cds.
ORF7997	112	6284	S100A13	297	11016	B04	Homo sapiens S100 calcium binding protein A13
ORF8979	112	85007	AGXT2L2	528	11044	A09	Homo sapiens hypothetical protein MGC15875
ORF8223	110	554313	HIST2H4B	312	11040	H05	Homo sapiens histone 2, H4
ORF4845	109	10298	PAK4	1281	11062	C03	Homo sapiens p21(CDKN1A)-activated kinase 4
ORF165	108	11158	RABL2B	690	11004	F07	Homo sapiens RAB, member of RAS oncogene family-like 2B
ORF7090	108	6623	SNCG	384	11017	B05	Homo sapiens synuclein, gamma (breast cancer-specific protein 1)
ORF12130	107	83988	NCALD	582	31012	C04	Homo sapiens neurocalcin delta, mRNA (cDNA clone MGC:74858 IMAGE:5240958), complete cds.
ORF8639	106	10616	RBCK1	693	11004	F11	Homo sapiens chromosome 20 open reading frame 18, transcript variant 4
ORF11031	106	6133	RPL9	579	31004	A10	Homo sapiens ribosomal protein L9
ORF54356	104	11159	RABL2A	675	51034	E04	Homo sapiens RAB, member of RAS oncogene family-like 2A, mRNA (cDNA clone MGC:161407 IMAGE:8991845), complete cds.
ORF4725	104	6133	RPL9	579	11044	G07	Homo sapiens ribosomal protein L9
ORF7685	103	1365	CLDN3	663	11019	H09	Homo sapiens claudin 3
ORF10504	103	51239	ANKRD39	552	31001	E03	Homo sapiens hypothetical protein MGC41816
ORF5974	102	4637	MYL6	456	11043	A08	Homo sapiens myosin, light polypeptide 6, alkali, smooth muscle and non-muscle, transcript variant 1
ORF1096	101	3927	LASP1	786	11005	H08	Homo sapiens LIM and SH3 protein 1
ORF8747	100	4637	MYL6	456	11083	A06	Homo sapiens myosin, light polypeptide 6, alkali, smooth muscle and non-muscle
ORF12837	99	4151	MB	300	31017	A12	Homo sapiens myoglobin
ORF6097	99	3956	LGALS1	408	11027	A01	Homo sapiens lectin, galactoside-binding, soluble, 1 (galectin 1)
ORF5293	98	85004	RERG	600	11003	E04	Homo sapiens RAS-like, estrogen-regulated, growth inhibitor
ORF5604	98	2952	GSTT1	723	11005	B02	Homo sapiens glutathione S-transferase theta 1
ORF599	97	9718	ECE2	768	11084	F10	Homo sapiens hypothetical protein MGC2408
ORF8533	97	56935	C11orf75	180	11085	G02	Homo sapiens FN5 protein
ORF9504	96	3824	KLRD1	540	11003	C08	Homo sapiens killer cell lectin-like receptor subfamily D, member 1, transcript variant 1
ORF7582	96	5127	CDK16	1491	11087	A04	Homo sapiens PCTAIRE protein kinase 1, transcript variant 2
ORF610	95	79833	GEMIN6	504	11083	B09	Homo sapiens gem (nuclear organelle) associated protein 6
ORF53894	95	6799	SULT1A2	888	51004	A09	Homo sapiens sulfotransferase family, cytosolic, 1A, phenol-preferring, member 2, mRNA (cDNA clone MGC:142289 IMAGE:8322781), complete cds.
ORF3077	95	10616	RBCK1	1503	31045	B02	Homo sapiens chromosome 20 open reading frame 18, transcript variant 2
ORF307	94	10741	RBBP9	561	11044	E05	Homo sapiens retinoblastoma binding protein 9, transcript variant 1
ORF1098	92	6372	CXCL6	345	11041	C08	Homo sapiens chemokine (C-X-C motif) ligand 6 (granulocyte chemotactic protein 2)
ORF1261	92	5305	PIP4K2A	1221	11035	G09	Homo sapiens phosphatidylinositol-4-phosphate 5-kinase, type II, alpha
ORF55519	91	805	CALM2	342	51032	E08	Homo sapiens calmodulin 2 (phosphorylase kinase, delta), mRNA (cDNA clone MGC:44689 IMAGE:5302800), complete cds.
ORF5416	90	54973	CPSF3L	1170	11009	D10	Homo sapiens hypothetical protein FLJ20542
ORF2063	89	83988	NCALD	582	11075	E02	Homo sapiens neurocalcin delta
ORF1319	89	5583	PRKCH	2052	11039	G02	Homo sapiens protein kinase C, eta
ORF9649	89	256356	GK5	906	11007	A12	Homo sapiens hypothetical protein MGC40579
ORF3474	88	5127	CDK16	1491	11037	H02	Homo sapiens PCTAIRE protein kinase 1, transcript variant 2
ORF9061	88	50804	MYEF2	636	11045	G10	Homo sapiens myelin expression factor 2
ORF136	87	53827	FXYD5	537	11044	B08	Homo sapiens FXYD domain containing ion transport regulator 5, transcript variant 1
ORF5400	86	54973	CPSF3L	1803	11038	G02	Homo sapiens hypothetical protein FLJ20542
ORF11002	85	442578	STAG3L3	405	31004	F06	Homo sapiens stromal antigen 3-like 3, mRNA (cDNA clone MGC:87278 IMAGE:4826886), complete cds.
ORF2847	85	2793	GNGT2	210	11026	A08	Homo sapiens guanine nucleotide binding protein (G protein), gamma transducing activity polypeptide 2
ORF7769	84	138162	C9orf116	279	11015	H05	Homo sapiens chromosome 9 open reading frame 116
ORF9049	82	6876	TAGLN	108	11081	D01	Homo sapiens transgelin
ORF4657	82	23640	HSPBP1	1080	11034	B12	Homo sapiens hsp70-interacting protein
ORF1824	82	23640	HSPBP1	1089	11086	H03	Homo sapiens hsp70-interacting protein
ORF7495	81	8970	HIST1H2BJ	237	11015	E12	Homo sapiens histone 1, H2bj
ORF8370	81	2214	FCGR3A	873	11006	F10	Homo sapiens Fc fragment of IgG, low affinity IIIa, receptor for (CD16)
ORF2469	81	3480	IGF1R	168	11040	B01	Homo sapiens hypothetical protein MGC18216
ORF7960	78	51234	TMEM85	450	11017	G11	Homo sapiens hypothetical protein LOC51234
ORF5281	78	57325	CSRP2BP	2349	11080	F02	Homo sapiens CSRP2 binding protein, transcript variant 1
ORF14061	74	1667	DEFA1	285	31025	G08	Homo sapiens defensin, alpha 1, myeloid-related sequence
ORF5705	74	6726	SRP9	261	11040	E05	Homo sapiens signal recognition particle 9kDa
ORF3715	73	10477	UBE2E3	624	11029	C09	Homo sapiens ubiquitin-conjugating enzyme E2E 3 (UBC4/5 homolog, yeast), transcript variant 1
ORF12911	72	2214	FCGR3A	765	31019	D11	Homo sapiens Fc fragment of IgG, low affinity IIIa, receptor for (CD16)
ORF5213	71	84836	ABHD14B	633	11003	F04	Homo sapiens hypothetical protein MGC15429
ORF3027	71	10560	SLC19A2	891	11051	F08	Homo sapiens solute carrier family 19 (thiamine transporter), member 2
ORF7865	70	8862	APLN	369	11016	H11	Homo sapiens apelin
ORF9848	70	2214	FCGR3A	765	11005	F11	Homo sapiens Fc fragment of IgG, low affinity IIIa, receptor for (CD16)
ORF7138	70	8324	FZD7	1725	11069	G02	Homo sapiens frizzled homolog 7 (Drosophila)
ORF4814	70	10226	PLIN3	1305	11011	B04	Homo sapiens mannose-6-phosphate receptor binding protein 1
ORF5982	69	23406	COTL1	429	11042	F03	Homo sapiens coactosin-like 1 (Dictyostelium)
ORF13687	67	145553	MDP1	531	31022	B09	Homo sapiens hypothetical protein MGC5987
ORF5231	66	3927	LASP1	972	11054	E11	Homo sapiens LIM and SH3 protein 1
ORF8082	66	5184	PEPD	1482	11037	G06	Homo sapiens peptidase D
ORF5490	66	10793	ZNF273	246	11040	D11	Homo sapiens similar to ZINC FINGER PROTEIN 257 (BONE MARROW ZINC FINGER 4) (BMZF-4)
ORF8792	65	2319	FLOT2	1158	11059	E11	Homo sapiens, Similar to flotillin 2, clone MGC:5052 IMAGE:3461759
ORF6214	65	3612	IMPA1	834	11006	D07	Homo sapiens inositol(myo)-1(or 4)-monophosphatase 1
ORF730	64	3241	HPCAL1	582	11044	G09	Homo sapiens hippocalcin-like 1, transcript variant 1
ORF8830	63	6252	RTN1	600	11029	A08	Homo sapiens reticulon 1
ORF8957	63	23174	ZCCHC14	135	11040	A08	Homo sapiens BDG-29 proten
ORF6759	63	6233	RPS27A	471	11027	F11	Homo sapiens ribosomal protein S27a
ORF56081	62	1617	DAZ1	1842	51027	F05	Homo sapiens deleted in azoospermia 1, mRNA (cDNA clone MGC:134806 IMAGE:40028543), complete cds.
ORF269	61	5184	PEPD	1482	11087	F03	Homo sapiens peptidase D
ORF3913	59	9741	LAPTM4A	702	11046	H10	Homo sapiens lysosomal-associated protein transmembrane 4 alpha
ORF8476	59	222171	PRR15	390	11082	C11	Homo sapiens hypothetical protein LOC222171
ORF13280	59	374969	CCDC23	201	31017	F08	Homo sapiens hypothetical protein LOC374969
ORF6169	58	57325	CSRP2BP	1965	11013	H07	Homo sapiens CSRP2 binding protein, transcript variant 2
ORF9290	57	146849	CCDC42	729	11047	C12	Homo sapiens hypothetical protein FLJ32734
ORF14751	55	55536	CDCA7L	1362	31033	G03	Homo sapiens transcription factor RAM2, mRNA (cDNA clone MGC:39098 IMAGE:4842169), complete cds.
ORF9253	54	2978	GUCA1A	606	11045	C10	Homo sapiens guanylate cyclase activator 1A (retina)
ORF71965	53	1460	CSNK2B	648	81116	A07	casein kinase 2, beta polypeptide, Chromosome:6
ORF5248	53	10226	PLIN3	1305	11062	F12	Homo sapiens mannose-6-phosphate receptor binding protein 1
ORF11304	52	55536	CDCA7L	1365	31006	A06	Homo sapiens transcription factor RAM2
ORF14973	52	3852	KRT5	1773	31034	F12	Homo sapiens keratin 5 (epidermolysis bullosa simplex, Dowling-Meara/Kobner/Weber-Cockayne types), mRNA (cDNA clone MGC:88585 IMAGE:6106996), complete cds.
ORF5570	51	3612	IMPA1	834	11021	D12	Homo sapiens inositol(myo)-1(or 4)-monophosphatase 1
ORF5450	51	969	CD69	600	11003	E05	Homo sapiens CD69 antigen (p60, early T-cell activation antigen)
ORF6858	51	112483	SAT2	513	11043	G05	Homo sapiens spermidine/spermine N1-acetyltransferase 2
ORF4243	49	84734	FAM167B	225	11040	C10	Homo sapiens hypothetical protein MGC10820
ORF3417	48	8904	CPNE1	1614	11023	A08	Homo sapiens copine I, transcript variant 8
ORF13867	48	1411	CRYBA1	648	31026	C06	Homo sapiens crystallin, beta A1
ORF9487	48	54978	C2orf18	1116	11058	E11	Homo sapiens chromosome 2 open reading frame 18
ORF6598	48	113130	CDCA5	759	11048	A03	Homo sapiens cell division cycle associated 5
ORF1680	47	1381	CRABP1	414	11042	D03	Homo sapiens cellular retinoic acid binding protein 1
ORF8165	47	3038	HAS3	846	11006	E03	Homo sapiens hyaluronan synthase 3, transcript variant 2
ORF53428	47	7114	TMSB4X	135	51033	H03	Homo sapiens thymosin beta 4, X-linked, mRNA (cDNA clone MGC:126839 IMAGE:8069296), complete cds.
ORF1373	47	6456	SH3GL2	840	11006	D09	Homo sapiens SH3-domain GRB2-like 2
ORF8855	47	10007	GNPDA1	102	11081	A01	Homo sapiens glucosamine-6-phosphate deaminase 1
ORF1835	46	3029	HAGH	783	11048	F12	Homo sapiens hydroxyacylglutathione hydrolase
ORF4716	46	9741	LAPTM4A	702	31038	E08	Homo sapiens lysosomal-associated protein transmembrane 4 alpha
ORF7756	45	27063	ANKRD1	960	11032	C05	Homo sapiens ankyrin repeat domain 1 (cardiac muscle)
ORF8034	45	8099	CDK2AP1	348	11041	D03	Homo sapiens CDK2-associated protein 1
ORF56110	45	7116	TMSB4XP2	135	51016	A04	Homo sapiens thymosin-like 2, mRNA (cDNA clone MGC:125884 IMAGE:40031302), complete cds.
ORF6715	43	81572	PDRG1	402	11017	D03	Homo sapiens chromosome 20 open reading frame 126
ORF7557	43	145957	NRG4	348	11016	G01	Homo sapiens neuregulin 4
ORF7319	43	92610	TIFA	555	11044	D11	Homo sapiens TRAF2 binding protein
ORF9804	43	2168	FABP1	384	11002	C03	Homo sapiens fatty acid binding protein 1, liver
ORF2396	42	23593	HEBP2	618	11029	C02	Homo sapiens heme binding protein 2
ORF6837	41	113386		225	11040	C09	Homo sapiens similar to envelope protein
ORF4270	41	6876	TAGLN	606	11075	A07	Homo sapiens transgelin
ORF53063	41	57054	DAZ3	1317	51014	B06	Homo sapiens deleted in azoospermia 3, mRNA (cDNA clone MGC:126441 IMAGE:40035860), complete cds.
ORF14064	40	4490	MT1B	186	31037	E05	Homo sapiens metallothionein 1B (functional)
ORF53080	39	23196	FAM120A	3357	51008	D12	Homo sapiens family with sequence similarity 120A, mRNA (cDNA clone MGC:133257 IMAGE:40036337), complete cds.
ORF4075	39	3029	HAGH	783	11005	H06	Homo sapiens hydroxyacylglutathione hydrolase
ORF5653	39	84830	C6orf105	693	11020	B10	Homo sapiens chromosome 6 open reading frame 105
ORF71227	39	1429	CRYZ	990	81119	C11	crystallin, zeta (quinone reductase), Chromosome:1
ORF8782	39			300	11082	D04	Homo sapiens cDNA clone IMAGE:5225593, complete cds.
ORF7527	38	6120	RPE	687	11020	B05	Homo sapiens ribulose-5-phosphate-3-epimerase, transcript variant 1
ORF56188	38	6252	RTN1	2109	51022	D04	Homo sapiens reticulon 1, mRNA (cDNA clone MGC:133250 IMAGE:40035553), complete cds.
ORF289	38	3312	HSPA8	1941	11013	H03	Homo sapiens heat shock 70kDa protein 8, transcript variant 1
ORF7545	37	10077	TSPAN32	777	11005	G10	Homo sapiens pan-hematopoietic expression, transcript variant 4
ORF10554	37	23406	COTL1	429	31001	E01	Homo sapiens coactosin-like 1 (Dictyostelium)
ORF53064	37	57055	DAZ2	1605	51013	A01	Homo sapiens deleted in azoospermia 2, mRNA (cDNA clone MGC:126442 IMAGE:40035862), complete cds.
ORF3825	36	203068	TUBB	1335	11063	C10	Homo sapiens beta 5-tubulin
ORF13085	36	8406	SRPX	1395	31021	B07	Homo sapiens sushi-repeat-containing protein, X-linked
ORF8619	36	11158	RABL2B	300	11001	F09	Homo sapiens RAB, member of RAS oncogene family-like 2B
ORF965	36	1974	EIF4A2	1224	11035	H03	Homo sapiens eukaryotic translation initiation factor 4A, isoform 2
ORF570	36	10016	PDCD6	576	11044	F12	Homo sapiens programmed cell death 6
ORF7846	36	25803	SPDEF	1008	11033	B10	Homo sapiens SAM pointed domain containing ets transcription factor
ORF5667	35	84832	ANKRD36BP1	360	11016	G09	Homo sapiens hypothetical protein MGC12538
ORF3314	35	1933	EEF1B2	678	11046	E12	Homo sapiens eukaryotic translation elongation factor 1 beta 2, transcript variant 2
ORF9318	34	5155	PDGFB	726	11005	B06	Homo sapiens platelet-derived growth factor beta polypeptide (simian sarcoma viral (v-sis) oncogene homolog), transcript variant 1
ORF8976	34	84171	LOXL4	798	11049	B06	Homo sapiens lysyl oxidase-like 4
ORF7982	33	3251	HPRT1	657	11019	H05	Homo sapiens hypoxanthine phosphoribosyltransferase 1 (Lesch-Nyhan syndrome)
ORF3341	32	1152	CKB	1146	11035	A10	Homo sapiens creatine kinase, brain
ORF5322	32	55365	TMEM176A	708	11020	D02	Homo sapiens hepatocellular carcinoma-associated antigen 112
ORF395	32	801	CALM1	450	11042	H04	Homo sapiens calmodulin 1 (phosphorylase kinase, delta)
ORF9332	32	143162	FRMPD2	786	11005	H09	Homo sapiens FERM and PDZ domain containing 2
ORF7576	31	51329	ARL6IP4	648	11019	G06	Homo sapiens ADP-ribosylation-like factor 6 interacting protein 4
ORF8571	31	1974	EIF4A2	540	11044	C01	Homo sapiens eukaryotic translation initiation factor 4A, isoform 2
ORF9809	31	9356	SLC22A6	1653	11068	H11	Homo sapiens solute carrier family 22 (organic anion transporter), member 6, transcript variant 2
ORF10958	31	283537	SLC46A3	1392	31006	F06	Homo sapiens hypothetical protein LOC283537
ORF56898	30	2215	FCGR3B	702	51031	E03	Homo sapiens Fc fragment of IgG, low affinity IIIb, receptor (CD16b), mRNA (cDNA clone MGC:157032 IMAGE:40126686), complete cds.
ORF10611	30	57135	DAZ4	1173	31002	C03	Homo sapiens deleted in azoospermia 4
ORF53529	30	7120	TMSL6	135	51033	G04	Homo sapiens thymosin-like 6 (pseudogene), mRNA (cDNA clone MGC:138487 IMAGE:8327750), complete cds.
ORF11733	30	51473	DCDC2	1431	31010	E02	Homo sapiens doublecortin domain containing 2
ORF3979	30	4924	NUCB1	1386	11037	C09	Homo sapiens nucleobindin 1
ORF3024	30	84171	LOXL4	2271	11014	E09	Homo sapiens lysyl oxidase-like 4
ORF1892	29	221687	RNF182	744	11005	D08	Homo sapiens hypothetical protein MGC33993
ORF1192	29	91368	CDKN2AIPNL	258	11081	E12	Homo sapiens similar to RIKEN cDNA A430101B06 gene
ORF12564	29	26519	TIMM10	273	31014	F12	Homo sapiens translocase of inner mitochondrial membrane 10 homolog (yeast)
ORF5907	29	27161	EIF2C2	1758	11038	F05	Homo sapiens eukaryotic translation initiation factor 2C, 2
ORF12017	29	1808	DPYSL2	1719	31014	C09	Homo sapiens dihydropyrimidinase-like 2
ORF14361	29	728798	FRMPD2L1	963	31029	E09	Homo sapiens FERM and PDZ domain containing 2, mRNA (cDNA clone IMAGE:5243609), complete cds.
ORF5673	28	5350	PLN	159	11015	B04	Homo sapiens phospholamban
ORF4804	28	5127	CDK16	1347	11011	F05	Homo sapiens PCTAIRE protein kinase 1, transcript variant 3
ORF4910	28	271	AMPD2	2397	11078	G07	Homo sapiens adenosine monophosphate deaminase 2 (isoform L)
ORF14637	28	143162	FRMPD2	963	31031	F08	Homo sapiens FERM and PDZ domain containing 2, mRNA (cDNA clone IMAGE:5752993), complete cds.
ORF3770	28	51329	ARL6IP4	657	11046	C01	Homo sapiens ADP-ribosylation-like factor 6 interacting protein 4
ORF7000	27	1312	COMT	816	11006	C04	Homo sapiens catechol-O-methyltransferase, transcript variant MB-COMT
ORF7425	27	202374	STK32A	501	11043	E11	Homo sapiens serine/threonine kinase 32A
ORF7752	27	1974	EIF4A2	1224	11022	D05	Homo sapiens eukaryotic translation initiation factor 4A, isoform 2
ORF2870	27	6251	RSU1	834	11006	D06	Homo sapiens Ras suppressor protein 1
ORF8196	27	3312	HSPA8	1941	11013	H02	Homo sapiens heat shock 70kDa protein 8, transcript variant 1
ORF6079	27	3148	HMGB2	630	11029	D03	Homo sapiens high-mobility group box 2
ORF41	27	3148	HMGB2	588	11045	A03	Homo sapiens high-mobility group box 2
ORF1034	27	57102	C12orf4	1659	11077	E01	Homo sapiens chromosome 12 open reading frame 4
ORF6388	27	1974	EIF4A2	1227	11035	H07	Homo sapiens eukaryotic translation initiation factor 4A, isoform 2
ORF9244	26	122786	FRMD6	795	11006	A04	Homo sapiens chromosome 14 open reading frame 31
ORF1425	26	116461	TSEN15	516	11028	B05	Homo sapiens chromosome 1 open reading frame 19
ORF12042	26	6136	RPL12	399	31011	D10	Homo sapiens ribosomal protein L12, mRNA (cDNA clone MGC:74797 IMAGE:3454522), complete cds.
ORF974	26	79934	ADCK4	1635	11013	C06	Homo sapiens aarF domain containing kinase 4
ORF7717	25	6818	SULT1A3	888	31043	G02	Homo sapiens sulfotransferase family, cytosolic, 1A, phenol-preferring, member 3, transcript variant 1
ORF10716	25	1974	EIF4A2	1227	31002	H04	Homo sapiens eukaryotic translation initiation factor 4A, isoform 2
ORF6979	25	83939	EIF2A	1758	11070	A01	Homo sapiens eukaryotic translation initiation factor (eIF) 2A
ORF11715	25	10777	ARPP21	2439	31011	H02	Homo sapiens cyclic AMP-regulated phosphoprotein, 21 kD
ORF71442	25	26145	IRF2BP1	1755	81126	H10	interferon regulatory factor 2 binding protein 1, Chromosome:19
ORF12887	25	10777	ARPP21	270	31017	C10	Homo sapiens cyclic AMP-regulated phosphoprotein, 21 kD, transcript variant 2
ORF8385	25	6363	CCL19	297	11040	G01	Homo sapiens chemokine (C-C motif) ligand 19
ORF287	25	597	BCL2A1	528	11044	A11	Homo sapiens BCL2-related protein A1
ORF8978	25	27161	EIF2C2	1134	11059	B02	Homo sapiens eukaryotic translation initiation factor 2C, 2
ORF359	24	875	CBS	1656	11069	A06	Homo sapiens cystathionine-beta-synthase
ORF9351	24	5874	RAB27B	657	11029	F04	Homo sapiens RAB27B, member RAS oncogene family
ORF2113	24	84532	ACSS1	2070	11039	G08	Homo sapiens acetyl-Coenzyme A synthetase 2 (AMP forming)-like
ORF5049	24	91368	CDKN2AIPNL	351	11041	D05	Homo sapiens similar to RIKEN cDNA A430101B06 gene
ORF4827	23	244	ANXA8L2	831	11006	D04	Homo sapiens annexin A8
ORF947	23	10465	PPIH	534	11044	B05	Homo sapiens peptidyl prolyl isomerase H (cyclophilin H)
ORF9404	23	79934	ADCK4	1512	11038	A04	Homo sapiens aarF domain containing kinase 4
ORF5935	23	5880	RAC2	579	11003	D06	Homo sapiens ras-related C3 botulinum toxin substrate 2 (rho family, small GTP binding protein Rac2)
ORF6785	23	56931	DUS3L	1953	11013	H05	Homo sapiens hypothetical protein from EUROIMAGE 1967720
ORF12168	23	5411	PNN	2154	81129	H07	pinin, desmosome associated protein, Chromosome:14
ORF71457	23	79717	PPCS	936	81119	F02	phosphopantothenoylcysteine synthetase, Chromosome:1
ORF534	23	5653	KLK6	735	11005	C10	Homo sapiens kallikrein 6 (neurosin, zyme)
ORF8768	23	158427	TSTD2	321	11082	C06	Homo sapiens chromosome 9 open reading frame 97
ORF9760	23	84904	C9orf100	1008	11003	A03	Homo sapiens chromosome 9 open reading frame 100
ORF4191	23	51128	SAR1B	597	11075	B05	Homo sapiens SAR1a gene homolog 2 (S. cerevisiae)
ORF1325	22	9498	SLC4A8	2076	11039	G09	Homo sapiens solute carrier family 4, sodium bicarbonate cotransporter, member 8
ORF2712	22	4783	NFIL3	1389	11064	D03	Homo sapiens nuclear factor, interleukin 3 regulated
ORF8738	22	54581	SCAND2	459	11043	B02	Homo sapiens SCAN domain containing 2, transcript variant 6
ORF14474	22	1933	EEF1B2	678	31031	C06	Homo sapiens eukaryotic translation elongation factor 1 beta 2, transcript variant 1, mRNA (cDNA clone MGC:87191 IMAGE:5299844), complete cds.
ORF7395	22	2512	FTL	528	11044	A08	Homo sapiens ferritin, light polypeptide
ORF15020	22	9887	SMG7	3537	31038	D01	Homo sapiens chromosome 1 open reading frame 16, mRNA (cDNA clone MGC:33347 IMAGE:4829267), complete cds.
ORF8249	22	219833	C11orf45	438	11042	G02	Homo sapiens hypothetical protein MGC35558
ORF13361	22	29094	HSPC159	519	31022	F08	Homo sapiens galectin-related protein, mRNA (cDNA clone MGC:71953 IMAGE:6451913), complete cds.
ORF2693	22	6286	S100P	288	11001	E10	Homo sapiens S100 calcium binding protein P
ORF422	22	2023	ENO1	1305	11011	B06	Homo sapiens enolase 1, (alpha)
ORF5914	22	1152	CKB	1146	11009	C05	Homo sapiens creatine kinase, brain
ORF9164	22	4924	NUCB1	531	11083	E10	Homo sapiens nucleobindin 1
ORF7828	21	64840	PORCN	1371	11022	F10	Homo sapiens porcupine homolog (Drosophila), transcript variant B
ORF2550	21	10383	TUBB2C	1338	11063	D07	Homo sapiens tubulin, beta, 2
ORF4930	21	8788	DLK1	1152	11009	C10	Homo sapiens delta-like 1 homolog (Drosophila)
ORF55035	21			888	51034	C09	Homo sapiens sulfotransferase family, cytosolic, 1A, phenol-preferring, member 3, mRNA (cDNA clone MGC:164545 IMAGE:40146936), complete cds.
ORF6361	21	10097	ACTR2	1185	11035	E02	Homo sapiens ARP2 actin-related protein 2 homolog (yeast)
ORF6329	21	1073	CFL2	501	11018	C12	Homo sapiens cofilin 2 (muscle), transcript variant 1
ORF1114	20	2786	GNG4	228	11040	C11	Homo sapiens guanine nucleotide binding protein (G protein), gamma 4
ORF7033	20	84232	MAF1	771	11084	A11	Homo sapiens homolog of yeast MAF1
ORF2232	20	84232	MAF1	771	11048	D04	Homo sapiens homolog of yeast MAF1
IOH57350	20	83735	CACNG6	783
ORF5401	20	84856	LOC84856	345	11016	F09	Homo sapiens hypothetical protein MGC16291
ORF7374	20	10793	ZNF273	150	11081	F03	Homo sapiens similar to ZINC FINGER PROTEIN 257 (BONE MARROW ZINC FINGER 4) (BMZF-4)
ORF14513	20	6726	SRP9	249	31038	H01	Homo sapiens signal recognition particle 9kDa, mRNA (cDNA clone MGC:87437 IMAGE:5287027), complete cds.
ORF2219	20	23708	GSPT2	1887	11039	A10	Homo sapiens G1 to S phase transition 2
ORF4251	20	2512	FTL	528	11074	C06	Homo sapiens ferritin, light polypeptide
ORF4392	20	7371	UCK2	786	81117	A09	uridine-cytidine kinase 2, Chromosome:1
ORF5371	20	9985	REC8	1644	11023	B04	Homo sapiens REC8-like 1 (yeast)
ORF11620	19	5683	PSMA2	705	31008	F06	Homo sapiens proteasome (prosome, macropain) subunit, alpha type, 2
ORF14475	19	9502	XAGE2	336	31031	E02	Homo sapiens X antigen family, member 2, mRNA (cDNA clone MGC:87153 IMAGE:30330532), complete cds.
ORF1686	19	11275	KLHL2	1782	11013	E11	Homo sapiens kelch-like 2, Mayven (Drosophila)
ORF1021	19	1735	DIO3	432	11083	A04	Homo sapiens deiodinase, iodothyronine, type III
ORF9419	19	283748	PLA2G4D	651	11003	H08	Homo sapiens phospholipase A2, group IVD (cytosolic)
ORF149	19	54541	DDIT4	699	11004	G04	Homo sapiens DNA-damage-inducible transcript 4
ORF5406	19	84332	DYDC2	534	11003	C03	Homo sapiens hypothetical protein MGC16186
ORF6711	19	54487	DGCR8	1473	11066	C08	Homo sapiens hypothetical protein FLJ22127
ORF11134	18	58506	SCAF1	3939	31007	H08	Homo sapiens serine arginine-rich pre-mRNA splicing factor SR-A1
ORF2951	18	11067	C10orf10	639	11045	H11	Homo sapiens chromosome 10 open reading frame 10
ORF2673	18	2173	FABP7	399	11082	C12	Homo sapiens fatty acid binding protein 7, brain
ORF5198	18	56943	ENY2	306	11040	H01	Homo sapiens e(y)2 protein
ORF1828	18	140461	ASB8	867	11050	G08	Homo sapiens ankyrin repeat and SOCS box-containing 8
ORF6620	18	9502	XAGE2	336	11016	F01	Homo sapiens G antigen, family D, 3
ORF14931	18	389756	AQP7P2	258	31033	D06	Homo sapiens aquaporin 7-like, mRNA (cDNA clone MGC:88325 IMAGE:30406582), complete cds.
ORF7534	17	6726	SRP9	249	11015	F10	Homo sapiens signal recognition particle 9kDa
ORF1347	17	203328	SUSD3	768	11048	C08	Homo sapiens sushi domain containing 3
ORF2777	17	114932	MRFAP1L1	384	11041	G08	Homo sapiens PP784 protein, transcript variant 2
ORF5321	17	8451	CUL4A	1980	11039	D12	Homo sapiens cullin 4A
ORF13111	17	27178	IL1F7	657	31019	B04	Homo sapiens interleukin 1 family, member 7 (zeta), transcript variant 1
ORF3477	16	58516	FAM60A	666	11029	G03	Homo sapiens chromosome 12 open reading frame 14
ORF5008	16	64745	METT11D1	1344	11063	E11	Homo sapiens FLJ20859 gene
ORF3085	16	10962	MLLT11	273	11001	E04	Homo sapiens ALL1-fused gene from chromosome 1q
ORF5243	16	875	CBS	1656	11013	D01	Homo sapiens cystathionine-beta-synthase
ORF3989	16	10573	MRPL28	771	11030	F08	Homo sapiens mitochondrial ribosomal protein L28
ORF55614	16	1982	EIF4G2	2106	51026	D12	Homo sapiens eukaryotic translation initiation factor 4 gamma, 2, mRNA (cDNA clone MGC:75160 IMAGE:6164568), complete cds.
ORF2635	16	80117	ARL14	579	11044	G06	Homo sapiens hypothetical protein FLJ22595
ORF3960	16	6388	SDF2	636	11029	D09	Homo sapiens stromal cell-derived factor 2
ORF14946	16	5721	PSME2	720	31034	A05	Homo sapiens proteasome (prosome, macropain) activator subunit 2 (PA28 beta), mRNA (cDNA clone MGC:88739 IMAGE:6270762), complete cds.
ORF5680	16	23676	SMPX	267	11015	G08	Homo sapiens small muscle protein, X-linked
ORF4003	16	10554	AGPAT1	852	11021	E07	Homo sapiens 1-acylglycerol-3-phosphate O-acyltransferase 1 (lysophosphatidic acid acyltransferase, alpha), transcript variant 2
ORF8998	16	51095	TRNT1	174	11015	B10	Homo sapiens tRNA nucleotidyl transferase, CCA-adding, 1
ORF5082	16	81	ACTN4	2736	11025	C07	Homo sapiens actinin, alpha 4
ORF55766	15	10016	PDCD6	576	51017	B11	Homo sapiens programmed cell death 6, mRNA (cDNA clone MGC:119050 IMAGE:40003290), complete cds.
ORF3246	15	54952	TRNAU1AP	864	11021	F02	Homo sapiens tRNA selenocysteine associated protein
ORF4327	15	5721	PSME2	720	11047	B10	Homo sapiens proteasome (prosome, macropain) activator subunit 2 (PA28 beta)
ORF9770	15	158427	TSTD2	1470	11066	B10	Homo sapiens chromosome 9 open reading frame 97
ORF6408	15	51124	IER3IP1	249	11081	G11	Homo sapiens HSPC039 protein
ORF5468	15	6819	SULT1C2	891	11051	G03	Homo sapiens sulfotransferase family, cytosolic, 1C, member 1, transcript variant 1
ORF789	15	122786	FRMD6	1845	11088	G08	Homo sapiens chromosome 14 open reading frame 31
ORF9913	15	201266	SLC39A11	1008	11003	A06	Homo sapiens solute carrier family 39 (metal ion transporter), member 11
ORF7227	15	23657	SLC7A11	1506	11067	A10	Homo sapiens solute carrier family 7, (cationic amino acid transporter, y+ system) member 11
ORF10192	15	54952	TRNAU1AP	534	11003	C04	Homo sapiens tRNA selenocysteine associated protein
ORF14854	15	375035	SFT2D2	483	31033	E12	Homo sapiens cDNA clone MGC:78728 IMAGE:6304345, complete cds.
ORF3757	15	6285	S100B	279	11073	C03	Homo sapiens S100 calcium binding protein, beta (neural)
ORF27	15	10573	MRPL28	771	11005	G02	Homo sapiens mitochondrial ribosomal protein L28
ORF1906	15	169792	GLIS3	2328	11072	E09	Homo sapiens zinc finger protein 515
ORF11028	15	6427	SRSF2	540	31004	B09	Homo sapiens splicing factor, arginine/serine-rich 2
ORF6803	14	55249	YY1AP1	1938	11013	H01	Homo sapiens YY1 associated protein
ORF5208	14	801	CALM1	342	11041	C01	Homo sapiens calmodulin 1 (phosphorylase kinase, delta)
ORF2005	14	92597	MOBKL1A	651	11003	H06	Homo sapiens MOB1, Mps One Binder kinase activator-like 1A (yeast)
ORF9361	14	79932	KIAA0319L	2076	11071	F08	Homo sapiens polycystic kidney disease 1-like
ORF7275	14	9843	HEPH	3477	31045	F04	Homo sapiens hephaestin, transcript variant 1
ORF2959	14	7570	ZNF22	675	11004	D05	Homo sapiens zinc finger protein 22 (KOX 15)
ORF14214	14	53833	IL20RB	936	31029	H08	Homo sapiens hypothetical protein MGC34923, mRNA (cDNA clone MGC:75437 IMAGE:4746920), complete cds.
ORF8490	14	199964	TMEM61	633	11045	G07	Homo sapiens hypothetical protein LOC199964
ORF54474	14	6887	TAL2	327	51001	E09	Homo sapiens T-cell acute lymphocytic leukemia 2, mRNA (cDNA clone MGC:161653 IMAGE:8992091), complete cds.
ORF9900	14	9069	CLDN12	735	11005	C09	Homo sapiens claudin 12
ORF9547	14	10016	PDCD6	468	11032	F08	Homo sapiens
ORF8174	14	6646	SOAT1	1653	11068	H09	Homo sapiens sterol O-acyltransferase (acyl-Coenzyme A: cholesterol acyltransferase) 1, transcript variant 688113
ORF2168	14	126123	IZUMO2	495	11027	H07	Homo sapiens hypothetical protein MGC33947
ORF3001	13	9061	PAPSS1	1812	11087	C08	Homo sapiens 3'-phosphoadenosine 5'-phosphosulfate synthase 1
ORF9364	13	85320	ABCC11	1662	11069	B01	Homo sapiens ATP-binding cassette, sub-family C (CFTR/MRP), member 11, mRNA (cDNA clone IMAGE:3850196), complete cds.
ORF7888	13	375133	PI4KAP2	1734	11069	G10	Homo sapiens hypothetical protein LOC220686
ORF1992	13	84064	HDHD2	780	11005	H02	Homo sapiens hypothetical protein DKFZp564D1378
ORF11300	13	9452	ITM2A	792	31005	G04	Homo sapiens integral membrane protein 2A
ORF2990	13	51693	TRAPPC2L	420	11027	A07	Homo sapiens unknown
ORF9090	13	8828	NRP2	300	11016	B07	Homo sapiens neuropilin 2
ORF9447	13	284427	SLC25A41	756	11048	A01	Homo sapiens hypothetical protein MGC34725
ORF11050	13	55249	YY1AP1	2253	31007	G05	Homo sapiens YY1 associated protein
ORF2179	13	9915	ARNT2	2151	11078	F01	Homo sapiens aryl-hydrocarbon receptor nuclear translocator 2
ORF7563	13	2512	FTL	528	31038	D07	Homo sapiens ferritin, light polypeptide
ORF7207	13	55863	TMEM126B	603	11045	B08	Homo sapiens uncharacterized hypothalamus protein HT007
ORF52662	13	169200	TMEM64	360	51001	D11	Homo sapiens transmembrane protein 64, mRNA (cDNA clone MGC:134772 IMAGE:40024272), complete cds.
ORF14659	13	54487	DGCR8	2223	31032	D05	Homo sapiens DiGeorge syndrome critical region gene 8, mRNA (cDNA clone MGC:87832 IMAGE:6014346), complete cds.
ORF3396	13	4832	NME3	510	11028	A12	Homo sapiens non-metastatic cells 3, protein expressed in
ORF3172	13	875	CBS	1656	11023	B08	Homo sapiens cystathionine-beta-synthase
ORF574	13	51316	PLAC8	348	11026	D01	Homo sapiens placenta-specific 8
ORF5811	13	154791	C7orf55	342	11016	F07	Homo sapiens hypothetical protein HSPC268
ORF5721	13	56925	LXN	669	11074	G04	Homo sapiens latexin
ORF5689	13	6279	S100A8	282	11040	F04	Homo sapiens S100 calcium binding protein A8 (calgranulin A)
ORF9183	13	1181	CLCN2	1164	11022	B12	Homo sapiens chloride channel 2
ORF7492	12	2512	FTL	528	11083	B10	Homo sapiens ferritin, light polypeptide
ORF54610	12	326343	MT1DP	150	51001	D01	Homo sapiens metallothionein 1D (pseudogene), mRNA (cDNA clone MGC:163189 IMAGE:40146348), complete cds.
ORF6418	12	7432	VIP	510	11043	F11	Homo sapiens vasoactive intestinal peptide, transcript variant 2
ORF14760	12	54993	ZSCAN2	453	31032	B10	Homo sapiens zinc finger and SCAN domain containing 2, transcript variant 2, mRNA (cDNA clone IMAGE:5927525), complete cds.
ORF8713	12	132141	IQCF1	246	11040	D10	Homo sapiens hypothetical protein MGC39725
ORF4205	12	55249	YY1AP1	2055	11024	A10	Homo sapiens YY1 associated protein, transcript variant 5
ORF7876	12	114971	PTPMT1	606	11045	C07	Homo sapiens hypothetical protein LOC114971
ORF10207	12	57118	CAMK1D	1158	11059	F02	Homo sapiens calcium/calmodulin-dependent protein kinase ID, transcript variant 2
ORF4128	12	25771	TBC1D22A	1320	11011	C10	Homo sapiens chromosome 22 open reading frame 4
ORF5291	12	5763	PTMS	309	11016	C09	Homo sapiens parathymosin
ORF407	12	140576	S100A16	312	11001	G06	Homo sapiens S100 calcium binding protein A16
ORF11752	12	170685	NUDT10	495	31008	D01	Homo sapiens nudix (nucleoside diphosphate linked moiety X)-type motif 10
ORF12415	12	1266	CNN3	990	31016	H05	Homo sapiens calponin 3, acidic
ORF5497	12	23071	ERP44	1221	11086	A08	Homo sapiens thioredoxin domain containing 4 (endoplasmic reticulum)
ORF1670	12	84365	MKI67IP	882	11051	C12	Homo sapiens MKI67 (FHA domain) interacting nucleolar phosphoprotein
ORF6139	12	54557	SGTB	915	11052	F08	Homo sapiens small glutamine-rich tetratricopeptide repeat (TPR)-containing, beta
ORF6092	12	10201	NME6	585	11019	B01	Homo sapiens non-metastatic cells 6, protein expressed in (nucleoside-diphosphate kinase)
ORF1960	12	7514	XPO1	3216	31040	A11	Homo sapiens exportin 1 (CRM1 homolog, yeast)
ORF6249	12	55190	NUDT11	495	11043	D12	Homo sapiens nudix (nucleoside diphosphate linked moiety X)-type motif 11
ORF1536	12	414061	DNAJB3	438	11027	B12	Homo sapiens HCG3 gene
ORF6513	12	3151	HMGN2	273	11015	H02	Homo sapiens high-mobility group nucleosomal binding domain 2
ORF56776	11	312	ANXA13	951	51019	A04	Homo sapiens annexin A13, mRNA (cDNA clone MGC:150460 IMAGE:40120955), complete cds.
ORF10841	11	130271	PLEKHH2	2391	31007	C06	Homo sapiens pleckstrin homology domain containing, family H (with MyTH4 domain) member 2
ORF679	11	25895	FAM119B	681	11004	E08	Homo sapiens hepatocellularcarcinoma-associated antigen HCA557a, transcript variant 1
ORF3844	11	95	ACY1	1227	11061	A05	Homo sapiens aminoacylase 1
ORF1442	11	2182	ACSL4	2013	11039	E09	Homo sapiens acyl-CoA synthetase long-chain family member 4, transcript variant 1
ORF14001	11	1670	DEFA5	285	31025	F08	Homo sapiens defensin, alpha 5, Paneth cell-specific
ORF6753	11	27089	UQCRQ	249	11015	F08	Homo sapiens low molecular mass ubiquinone-binding protein (9.5kD)
ORF553	11	84933	C8orf76	879	11051	B02	Homo sapiens chromosome 8 open reading frame 76, mRNA (cDNA clone MGC:9784 IMAGE:3857253), complete cds.
ORF11037	11	114932	MRFAP1L1	384	31004	D06	Homo sapiens PP784 protein, transcript variant 2
ORF6647	11	23279	NUP160	573	11018	H09	Homo sapiens nucleoporin 160kDa
ORF9074	11	23450	SF3B3	828	11050	A05	Homo sapiens splicing factor 3b, subunit 3, 130kDa
ORF471	11	1800	DPEP1	1236	11061	B04	Homo sapiens dipeptidase 1 (renal)
ORF8874	11	58516	FAM60A	222	11015	E03	Homo sapiens chromosome 12 open reading frame 14
ORF5628	11	3630	INS	333	11016	E08	Homo sapiens insulin
ORF1480	10	414061	DNAJB3	438	11073	B07	Homo sapiens HCG3 gene
ORF3623	10	9363	RAB33A	714	11047	B02	Homo sapiens RAB33A, member RAS oncogene family
ORF1191	10	2172	FABP6	387	11082	F10	Homo sapiens fatty acid binding protein 6, ileal (gastrotropin)
ORF53377	10	284369	C19orf75	594	51031	H07	Homo sapiens hypothetical protein FLJ40235, mRNA (cDNA clone MGC:161637 IMAGE:8992075), complete cds.
ORF5467	10	56925	LXN	669	11074	B05	Homo sapiens latexin
ORF7790	10	2319	FLOT2	1140	11022	B03	Homo sapiens flotillin 2
ORF623	10	80346	REEP4	774	11084	B11	Homo sapiens chromosome 8 open reading frame 20
ORF9336	10	8396	PIP4K2B	846	11001	D11	Homo sapiens phosphatidylinositol-4-phosphate 5-kinase, type II, beta, transcript variant 2
ORF4880	10	56931	DUS3L	1227	11061	A03	Homo sapiens hypothetical protein from EUROIMAGE 1967720
ORF11756	10	9061	PAPSS1	1875	31010	A10	Homo sapiens 3'-phosphoadenosine 5'-phosphosulfate synthase 1
ORF14281	10	10793	ZNF273	1515	31030	A04	Homo sapiens zinc finger protein 273, mRNA (cDNA clone MGC:74503 IMAGE:6503687), complete cds.
ORF3159	10	8568	RRP1	1386	11012	A04	Homo sapiens DNA segment on chromosome 21 (unique) 2056 expressed sequence
ORF3357	10	7280	TUBB2A	1338	11036	H09	Homo sapiens tubulin, beta polypeptide
ORF7327	10	6253	RTN2	831	81049	E08	reticulon 2, Chromosome:19
ORF2828	10	3117	HLA-DQA1	765	11048	B06	Homo sapiens major histocompatibility complex, class II, DQ alpha 1
ORF7973	10	9445	ITM2B	801	11006	B06	Homo sapiens integral membrane protein 2B
ORF7979	10	65999	LRRC61	780	11005	H03	Homo sapiens hypothetical protein MGC3036
ORF1903	10	26070	DKFZP434K028	390	11026	H03	Homo sapiens DKFZP434K028 protein
ORF2129	10	389677	RBM12B	2298	11072	E01	Homo sapiens similar to RIKEN cDNA 3000004N20
ORF71493	10	80856	KIAA1715	918	81118	C09	KIAA1715, Chromosome:2
ORF5737	10	2512	FTL	528	11044	A07	Homo sapiens ferritin, light polypeptide
ORF7797	9	26284	ERAL1	1314	11022	F01	Homo sapiens Era G-protein-like 1 (E. coli)
ORF9138	9	55679	LIMS2	126	11081	C02	Homo sapiens LIM and senescent cell antigen-like domains 2
ORF4894	9	79930	DOK3	993	11085	H10	Homo sapiens Dok-like protein
ORF3200	9	25994	HIGD1A	282	11015	H08	Homo sapiens likely ortholog of mouse hypoxia induced gene 1
ORF9692	9	535	ATP6V0A1	2514	11025	A05	Homo sapiens ATPase, H+ transporting, lysosomal V0 subunit a isoform 1
ORF1174	9	9796	PHYHIP	993	11055	C07	Homo sapiens phytanoyl-CoA hydroxylase interacting protein
ORF9598	9	8227	SFRS17A	1341	11037	A01	Homo sapiens DNA segment on chromosome X and Y (unique) 155 expressed sequence
ORF3125	9	4830	NME1	459	11027	E09	Homo sapiens non-metastatic cells 1, protein (NM23A) expressed in
ORF6318	9	8367	HIST1H4E	312	11040	H06	Homo sapiens histone 1, H4e
ORF9035	9	2767	GNA11	513	11003	B03	Homo sapiens guanine nucleotide binding protein (G protein), alpha 11 (Gq class)
ORF6973	9	23367	LARP1	162	11040	A11	Homo sapiens La ribonucleoprotein domain family, member 1, mRNA (cDNA clone IMAGE:4304831).
ORF6286	9	9506	PAGE4	309	11016	C12	Homo sapiens G antigen, family C, 1
ORF2449	9	23550	PSD4	3084	11025	H06	Homo sapiens SEC7 homolog
ORF4805	9	56910	STARD7	888	11006	H02	Homo sapiens START domain containing 7, transcript variant 1
ORF56464	9	151987	PPP4R2	1254	51029	C03	Homo sapiens protein phosphatase 4, regulatory subunit 2, mRNA (cDNA clone MGC:149220 IMAGE:40112443), complete cds.
ORF5958	9	9985	REC8	1644	11013	C08	Homo sapiens REC8-like 1 (yeast)
ORF5065	9	84281	C2orf88	288	11040	F09	Homo sapiens hypothetical protein MGC13057
ORF7524	9	6613	SUMO2	288	11040	F08	Homo sapiens SMT3 suppressor of mif two 3 homolog 2 (yeast)
ORF8603	9	49855	SCAPER	879	11051	B11	Homo sapiens zinc finger protein 291
ORF4707	9	4085	MAD2L1	618	11029	C07	Homo sapiens MAD2 mitotic arrest deficient-like 1 (yeast)
ORF10915	9	115584	SLC5A11	1836	31007	E02	Homo sapiens solute carrier family 5 (sodium/glucose cotransporter), member 11
ORF14263	9	114088	TRIM9	2133	31030	H08	Homo sapiens tripartite motif-containing 9, transcript variant 1, mRNA (cDNA clone MGC:75399 IMAGE:6471552), complete cds.
ORF53047	9	51593	SRRT	2616	51009	G08	Homo sapiens arsenate resistance protein 2, mRNA (cDNA clone MGC:126427 IMAGE:40035609), complete cds.
ORF2313	9	1606	DGKA	2208	11072	B01	Homo sapiens diacylglycerol kinase, alpha 80kDa
ORF11399	9	170685	NUDT10	495	31008	C01	Homo sapiens nudix (nucleoside diphosphate linked moiety X)-type motif 10
ORF12761	9	57010	CABP4	513	81121	B07	calcium binding protein 4, Chromosome:11
ORF4341	9	10974	C10orf116	231	11081	B10	Homo sapiens chromosome 10 open reading frame 116
ORF8171	9	84365	MKI67IP	882	11006	G09	Homo sapiens MKI67 (FHA domain) interacting nucleolar phosphoprotein
ORF5771	8	4259	MGST3	459	11043	A11	Homo sapiens microsomal glutathione S-transferase 3
ORF8663	8	124602	KIF19	360	11041	E09	Homo sapiens hypothetical protein FLJ37300
ORF55904	8	9748	SLK	3615	51023	E12	Homo sapiens STE20-like kinase (yeast), mRNA (cDNA clone MGC:133067 IMAGE:40009070), complete cds.
ORF5073	8	51429	SNX9	1788	11023	E02	Homo sapiens sorting nexin 9
ORF8774	8	124460	SNX20	390	11088	F01	Homo sapiens selectin ligand interactor cytoplasmic-1
ORF9773	8	64430	C14orf135	840	11085	E03	Homo sapiens chromosome 14 open reading frame 135
ORF8545	8	129530	LYG1	585	11044	H02	Homo sapiens hypothetical protein LOC129530
ORF4944	8	1267	CNP	1266	11010	F11	Homo sapiens 2',3'-cyclic nucleotide 3' phosphodiesterase
ORF763	8	1528	CYB5A	405	11082	E12	Homo sapiens cytochrome b-5
ORF681	8	22901	ARSG	1578	11089	G02	Homo sapiens Arylsulfatase G
ORF3667	8	79178	THTPA	693	11030	A08	Homo sapiens thiamine triphosphatase
ORF3329	8	4826	NNAT	246	11015	F04	Homo sapiens neuronatin, transcript variant 1
ORF14966	8	3856	KRT8	1452	31034	F10	Homo sapiens keratin 8, mRNA (cDNA clone MGC:88746 IMAGE:6285632), complete cds.
ORF5990	8	54976	C20orf27	525	11076	E01	Homo sapiens chromosome 20 open reading frame 27
ORF721	8	7347	UCHL3	693	11004	F12	Homo sapiens ubiquitin carboxyl-terminal esterase L3 (ubiquitin thiolesterase)
ORF602	8	9545	RAB3D	660	11004	B05	Homo sapiens RAB3D, member RAS oncogene family
ORF9231	8	158297	FAM154A	1425	11065	B09	Homo sapiens chromosome 9 open reading frame 138
ORF4743	8	55249	YY1AP1	2220	11024	D07	Homo sapiens YY1 associated protein, transcript variant 1
ORF7520	8	55863	TMEM126B	333	11016	E11	Homo sapiens uncharacterized hypothalamus protein HT007
ORF5543	8	6288	SAA1	369	11016	H08	Homo sapiens serum amyloid A1
ORF6870	8	79643	CHMP6	606	11019	C06	Homo sapiens hypothetical protein FLJ11749
ORF6588	8	11034	DSTN	498	11043	E06	Homo sapiens destrin (actin depolymerizing factor)
ORF1677	8	1036	CDO1	603	11075	D06	Homo sapiens cysteine dioxygenase, type I
ORF1183	8	85437	ZCRB1	654	11029	F02	Homo sapiens MADP-1 protein
ORF3312	8	6948	TCN2	1284	11036	D11	Homo sapiens transcobalamin II; macrocytic anemia
ORF3755	8	51645	PPIL1	501	11018	C11	Homo sapiens peptidylprolyl isomerase (cyclophilin)-like 1
ORF7874	8	53822	FXYD7	243	11040	D07	Homo sapiens FXYD domain containing ion transport regulator 7
ORF4600	8	84320	ACBD6	849	81121	C12	acyl-CoA binding domain containing 6, Chromosome:1
ORF2600	8	55332	DRAM1	717	11005	A04	Homo sapiens hypothetical protein FLJ11259
ORF5750	8	84296	GINS4	672	11004	D02	Homo sapiens hypothetical protein MGC14799
ORF1797	7	9111	NMI	924	11053	A03	Homo sapiens N-myc (and STAT) interactor
ORF13447	7	2876	GPX1	612	31022	H10	Homo sapiens glutathione peroxidase 1, transcript variant 1
ORF10828	7	644316	FLJ43315	213	31036	C01	Homo sapiens similar to Asparagine synthetase [glutamine-hydrolyzing] (Glutamine-dependent asparagine synthetase) (TS11 cell cycle control protein), mRNA (cDNA clone MGC:71858 IMAGE:30345211), complete cds.
ORF8757	7	53833	IL20RB	444	11027	D04	Homo sapiens hypothetical protein MGC34923
ORF2380	7	3856	KRT8	840	11050	C05	Homo sapiens keratin 8
ORF7339	7	7297	TYK2	3564	11080	A09	Homo sapiens tyrosine kinase 2
ORF2778	7	11267	SNF8	777	11048	E06	Homo sapiens EAP30 subunit of ELL complex
ORF1004	7	127829	ARL8A	561	11074	F11	Homo sapiens ADP-ribosylation factor-like 10B
